# Supplementary material for: Influenza A(H5N1) shedding in air corresponds to transmissibility in mammals
Source: Nat Microbiol. 2024 Dec 2;10(1):14–9. doi: 10.1038/s41564-024-01885-6 (PMC11726459; doi:10.1038/s41564-024-01885-6)
Supplement: Supplementary file 3 — Raw data air-sample quantification. [file 41564_2024_1885_MOESM3_ESM.xlsx]

## Sheet: Extended data Fig2A
Raw data												Positive well correction formula:
	F1262		F1263		F1269		F1274
	Und	01:10:00	Und	01:10:00	undiluted	01:10:00	Undluted	01:10:00
0-12	0	0	0	0	0	0	0	0
12-24	1	0	1	1	3	0	1	0				Nc = Corrected positive wells
24-36	26	11	25	3	20	0	12	5				Nf = Count of positive wells
36-48	71	23	52	11	39	11	42	14				Nh = Total amount of wells
48-60	14	3	13	3	8	3	20	3
60-72	3	1	10	2	1	0	7	1				*for the highlited in green animals the correction was done based on total amount of wells of 96 (while for the rest the amount was 48) and the correction is based on total volume of 6ml, hence the formula was adjusted to be multiplied by 1.1
72-84	3	0	2	2	2	0	1	0
84-96	1	0	5	1	3	2	7	1
The 1:10 dilution positive wells are to be used for further analysis, any sample that has 5 or above positive wells in the 1:10 dilution is to be used for the final graph making, since it has higher resolution than undiluted.
Positive wells (after correction)
undiluted	F1262	F1263	F1269	F1274		diluted raw	F1262	F1263	F1269	F1274		diluted*10	F1262	F1263	F1269	F1274
0-12	0	0	0	0		0-12	0	0	0	0		0-12	0	0	0	0
12-24	1.11691	1.11691	3.90315	1.27539		12-24	0	1.11691	0	0		12-24	0	11.1691	0	0
24-36	33.3688	31.8808	32.23	17.2801		24-36	12.9274	3.38358	0	6.64185		24-36	129.274	33.8358	0	66.4185
36-48	141.862	81.9734	100.679	125.475		36-48	28.9646	12.9274	15.6451	20.6863		36-48	289.646	129.274	156.451	206.863
48-60	16.7247	15.4446	10.9829	32.23		48-60	3.38358	3.38358	3.90315	3.90315		48-60	33.8358	33.8358	39.0315	39.0315
60-72	3.38358	11.6896	1.27539	9.5027		60-72	1.11691	2.24468	0	1.27539		60-72	11.1691	22.4468	0	12.7539
72-84	3.38358	2.24468	2.57605	1.27539		72-84	0	2.24468	0	0		72-84	0	22.4468	0	0
84-96	1.11691	5.69574	3.90315	9.5027		84-96	0	1.11691	2.57605	1.27539		84-96	0	11.1691	25.7605	12.7539
Correction done for 96 wells and volume of 5.5mL instead of 6mL (this was the set-up for the first experient, after which it was adapted.
Data used for graph making						Data for infectious virus per liter of air
undiluted	F1262	F1263	F1269	F1274		undiluted	F1262	F1263	F1269	F1274
0-12	0	0	0	0		0-12	0	0	0	0
12-24	1.11691	1.11691	3.90315	1.27539		12-24	0.000103417	0.000103417	0.000361403	0.000118092
24-36	129.274	31.8808	32.23	66.4185		24-36	0.0119698	0.00295193	0.00298426	0.00614986
36-48	289.646	129.274	156.451	206.863		36-48	0.0268191	0.0119698	0.0144862	0.019154
48-60	16.7247	15.4446	10.9829	32.23		48-60	0.00154859	0.00143006	0.00101694	0.00298426
60-72	3.38358	11.6896	1.27539	9.5027		60-72	0.000313294	0.00108237	0.000118092	0.000879879
72-84	3.38358	2.24468	2.57605	1.27539		72-84	0.000313294	0.000207841	0.000238523	0.000118092
84-96	1.11691	5.69574	3.90315	9.5027		84-96	0.000103417	0.000527384	0.000361403	0.000879879

## Sheet: Extended data Fig2B
Raw data
											Positive well correction formula:
	F1275		F1276		F1277		F1278
	Und	01:10:00	Und	01:10:00	Und	01:10:00	Und	01:10:00
0-12	0	0	0	0	0	0	0	0
12-24	0	0	0	0	0	0	0	0
24-36	0	0	0	0	2	0	0	0			Nc = Corrected positive wells
36-48	0	0	0	0	1	0	0	0			Nf = Count of positive wells
48-60	0	0	0	0	0	0	0	0			Nh = Total amount of wells
60-72	0	0	2	0	0	0	0	0
72-84	0	0	0	0	0	0	0	0
84-96	0	0	0	0	0	2	0	0
No positive wells in the undiluted condition, so the 1:10 positives are to be counted as individual infectious particles
Positive wells (after correction)
undiluted	F1275	F1276	F1277	F1278		diluted	F1275	F1276	F1277	F1278
0-12	0	0	0	0		0-12	0	0	0	0
12-24	0	0	0	0		12-24	0	0	0	0
24-36	0	0	2.57605	0		24-36	0	0	0	0
36-48	0	0	1.27539	0		36-48	0	0	0	0
48-60	0	0	0	0		48-60	0	0	0	0
60-72	0	3	0	0		60-72	0	0	0	0
72-84	0	0	0	0		72-84	0	0	0	0
84-96	0	0	0	0		84-96	0	0	2	0
Data used for graph making						Data for infectious virus per liter of air
undiluted	F1275	F1276	F1277	F1278		undiluted	F1275	F1276	F1277	F1278
0-12	0	0	0	0		0-12	0	0	0	0
12-24	0	0	0	0		12-24	0	0	0	0
24-36	0	0	2.57605	0		24-36	0	0	0.000238523	0
36-48	0	0	1.27539	0		36-48	0	0	0.000118092	0
48-60	0	0	0	0		48-60	0	0	0	0
60-72	0	3	0	0		60-72	0	0.000277778	0	0
72-84	0	0	0	0		72-84	0	0	0	0
84-96	0	0	2	0		84-96	0	0	0.000185185	0

## Sheet: Extended data Fig2C
Raw data
											Positive well correction formula:
	F1283 airborne		F1284 airborne		F1289 airborne		F1290 airborne
	Und	01:10:00	Und	01:10:00	Und	01:10:00	Und	01:10:00
0-12	0	0	0	0	0	0	0	0
12-24	0	0	0	0	0	0	0	0
24-36	0	0	3	0	23	1	23	4			Nc = Corrected positive wells
36-48	0	0	2	1	46	14	41	2			Nf = Count of positive wells
48-60	0	0	1	0	24	5	9	3			Nh = Total amount of wells
60-72	2	0	1	0	7	0	4	0
72-84	2	0	6	0	5	0	5	0
84-96	1	2	3	0	0	0	6	0
The 1:10 dilution positive wells are to be used for further analysis, any sample that has 5 or above positive wells in the 1:10 dilution is to be used for the final graph making, since it has higher resolution than undiluted.
Positive wells (after correction)
undiluted	F1283	F1284	F1289	F1290		diluted	F1283	F1284	F1289	F1290
0-12	0	0	0	0		0-12	0	0	0	0
12-24	0	0	0	0		12-24	0	0	0	0
24-36	0	3.90315	38.9655	38.9655		24-36	0	0	12.7539	52.5797
36-48	0	2.57605	186.88	116.078		36-48	0	12.7539	206.863	25.7605
48-60	0	1.27539	41.3938	12.4987		48-60	0	0	66.4185	39.0315
60-72	2.57605	1.27539	9.5027	5.25797		60-72	0	0	0	0
72-84	2.57605	8.05623	6.64185	6.64185		72-84	0	0	0	0
84-96	1.27539	3.90315	0	8.05623		84-96	25.7605	0	0	0
Data used for graph making						Data for infectious virus per liter of air
undiluted	F1283	F1284	F1289	F1290			F1283	F1284	F1289	F1290
0-12	0	0	0	0		0-12	0	0	0	0
12-24	0	0	0	0		12-24	0	0	0	0
24-36	0	3.90315	38.9655	38.9655		24-36	0	0.000361403	0.00360792	0.00360792
36-48	0	2.57605	206.863	116.078		36-48	0	0.000238523	0.019154	0.010748
48-60	0	1.27539	66.4185	12.4987		48-60	0	0.000118092	0.00614986	0.00115729
60-72	2.57605	1.27539	9.5027	5.25797		60-72	0.000238523	0.000118092	0.000879879	0.000486849
72-84	2.57605	8.05623	6.64185	6.64185		72-84	0.000238523	0.000745948	0.000614986	0.000614986
84-96	1.27539	3.90315	0	8.05623		84-96	0.000118092	0.000361403	0	0.000745948

## Sheet: Extended data Fig2D
Raw data
	F1279		F1280		F1281 iso 1		F1282 iso 2				Positive well correction formula:
	Und	01:10:00	Und	01:10:00	Und	01:10:00	Und	01:10:00
0-12	0	0	0	0	0	0	0	0
12-24	2	0	0	0	0	0	0	0
24-36	3	2	0	2	0	0	2	0
36-48	2	0	0	0	4	0	0	0			Nc = Corrected positive wells
48-60	22.5	5	0	0	5	0	0	0			Nf = Count of positive wells
60-72	44	16	0	0	2	0	0	0			Nh = Total amount of wells
72-84	9	2	0	0	1	0	0	0
84-96	7.5	0	1	0	2	0	0	0
The 1:10 dilution positive wells are to be used for further analysis, any sample that has 5 or above positive wells in the 1:10 dilution is to be used for the final graph making, since it has higher resolution than undiluted.
No positive wells in the undiluted condition, so the 1:10 positives are to be counted as individual infectious particles
Positive wells (after correction)
Undiluted	F1279	F1280	F1281	F1282		diluted	F1279	F1280	F1281	F1282
0-12	0	0	0	0		0-12	0	0	0	0
12-24	2.57605	0	0	0		12-24	0	0	0	0
24-36	3.90315	0	0	2.57605		24-36	26	2	0	0
35-48	2.57605	0	5.25797	0		35-48	0	0	0	0
48-60	37.7881	0	6.64185	0		48-60	66	0	0	0
60-72	149.646	0	2.57605	0		60-72	243	0	0	0
72-84	12.4987	0	1.27539	0		72-84	26	0	0	0
84-96	10.2385	1.27539	2.57605	0		84-96	0	0	0	0
Data used for graph making						Data for infectious virus per liter of air
Undiluted	F1279	F1280	F1281	F1282		Undiluted	F1279	F1280	F1281	F1282
0-12	0	0	0	0		0-12	0	0	0	0
12-24	2.57605	0	0	0		12-24	0.000238523	0	0	0
24-36	3.90315	2	0	2.57605		24-36	0.000361403	0.000185185	0	0.000238523
35-48	2.57605	0	5.25797	0		35-48	0.000238523	0	0.000486849	0
48-60	66	0	6.64185	0		48-60	0.00611111	0	0.000614986	0
60-72	243	0	2.57605	0		60-72	0.0225	0	0.000238523	0
72-84	12.4987	0	1.27539	0		72-84	0.00115729	0	0.000118092	0
84-96	10.2385	1.27539	2.57605	0		84-96	0.000948007	0.000118092	0.000238523	0

## Sheet: Extended data Fig2E
Raw Data
	F1285 Texas		F1286 Texas		F1287 texas		F1288 texas				Positive well correction formula:
	Und	01:10:00	Und	01:10:00	Und	01:10:00	Und	01:10:00
0-12	0	0	0	0	0	0	0	0
12-24	23	3	7	0	0	0	0	0
24-36	13	3	11	4	0	0	2	2
36-48	42	9	4	0	1	0	4	4			Nc = Corrected positive wells
48-60	42	7	4	0	4	0	0	1			Nf = Count of positive wells
60-72	38	15	0	0	11	2	2	0			Nh = Total amount of wells
72-84	36	6			7	0	0	0
84-96	36	4			2	0	0	0
The 1:10 dilution positive wells are to be used for further analysis, any sample that has 5 or above positive wells in the 1:10 dilution is to be used for the final graph making, since it has higher resolution than undiluted.
No positive wells in the undiluted condition, so the 1:10 positives are to be counted as individual infectious particles
Positive wells (after correction)
undiluted	F1285	F1286	F1287	F1288		diluted	F1285	F1286	F1287	F1288
0-12	0	0	0	0		0-12	0	0	0	0
12-24	38.9655	9.5027	0	0		12-24	39.0315	0	0	0
24-36	18.9596	15.6451	0	2.57605		24-36	39.0315	52.5797	0	25.7605
36-48	125.475	5.25797	1.27539	5.25797		36-48	124.987	0	0	52.5797
48-60	125.475	5.25797	5.25797	0		48-60	95.027	0	0	1
60-72	94.2243	0	15.6451	2.57605		60-72	224.633	0	25.7605	0
72-84	83.0882		9.5027	0		72-84	80.5623		0	0
84-96	83.0882		2.57605	0		84-96	52.5797		0	0
undiluted	F1285	F1286	F1287	F1288		undiluted	F1288 (original data)	F1288 (*2)	The multiplication was done, due to 50% decresed efficiency of airsampling as 4 out of th 8 wicks were kept wet due to blockage in the water injection tubes. (Isolator 2 BioSpot)
0-12	0	0	0	0		0-12	0	0
12-24	38.9655	9.5027	0	0		12-24	0	0
24-36	18.9596	15.6451	0	5.15209		24-36	2.57605	5.15209
36-48	125.475	5.25797	1.27539	10.5159		36-48	5.25797	10.5159
48-60	125.475	5.25797	5.25797	2		48-60	0	2
60-72	94.2243	0	15.6451	5.15209		60-72	2.57605	5.15209
72-84	83.0882		9.5027	0		72-84	0	0
84-96	83.0882		2.57605	0		84-96	0	0
Data used for graph making						Data for infectious virus per liter of air
undiluted	F1285	F1286	F1287	F1288		undiluted	F1285	F1286	F1287	F1288
0-12	0	0	0	0		0-12	0	0	0	0
12-24	38.9655	9.5027	0	0		12-24	0.00360792	0.000879879	0	0
24-36	18.9596	15.6451	0	2.57605		24-36	0.00175552	0.00144862	0	0.000238523
36-48	124.987	5.25797	1.27539	5.25797		36-48	0.0115729	0.000486849	0.000118092	0.000486849
48-60	95.027	5.25797	5.25797	2		48-60	0.00879879	0.000486849	0.000486849	0.000185185
60-72	224.633	0	15.6451	2.57605		60-72	0.0207994	0	0.00144862	0.000238523
72-84	80.5623		9.5027	0		72-84	0.00745948	0	0.000879879	0
84-96	83.0882		2.57605	0		84-96	0.00769335	0	0.000238523	0

## Sheet: Extended data Fig2F
Raw data
	F1291		F1292		F1293		F1294				Positive well correction formula:
	Und	01:10:00	Und	01:10:00	Und	01:10:00	Und	01:10:00
0-12	0	0	0	0	0	0	0	0
12-24	0	0	0	0	0	0	0	0
24-36	0	1	0	0	0	0	1	0
36-48	5	0	2	1	0	0	6	0			Nc = Corrected positive wells
48-60	4	1	0	0	9	2	0	0			Nf = Count of positive wells
60-72	1	0	2	0	7	0	0	0			Nh = Total amount of wells
72-84	0	0	2	0	14	0	0	0
84-96	0	1	2	0	19	1	2	2
No positive wells in the undiluted condition, so the 1:10 positives are to be counted as individual infectious particles
Positive wells (after correction)
undiluted	F1291	F1292	F1293	F1294		diluted	F1291	F1292	F1293	F1294
0-12	0	0	0	0		0-12	0	0	0	0
12-24	0	0	0	0		12-24	0	0	0	0
24-36	0	0	0	1.27539		24-36	12.7539	0	0	0
36-48	6.64185	2.57605	0	8.05623		36-48	0	12.7539	0	0
48-60	5.25797	0	12.4987	0		48-60	12.7539	0	25.7605	0
60-72	1.27539	2.57605	9.5027	0		60-72	0	0	0	0
72-84	0	2.57605	20.6863	0		72-84	0	0	0	0
84-96	0	2.57605	30.1451	2.57605		84-96	12.7539	0	12.7539	25.7605
Data used for graph making						Data for infectious virus per liter of air
undiluted	F1291	F1292	F1293	F1294		undiluted	F1291	F1292	F1293	F1294
0-12	0	0	0	0		0-12	0	0	0	0
12-24	0	0	0	0		12-24	0	0	0	0
24-36	1	0	0	1.27539		24-36	9.25926e-05	0	0	0.000118092
36-48	6.64185	2.57605	0	8.05623		36-48	0.000614986	0.000238523	0	0.000745948
48-60	5.25797	0	12.4987	0		48-60	0.000486849	0	0.00115729	0
60-72	1.27539	2.57605	9.5027	0		60-72	0.000118092	0.000238523	0.000879879	0
72-84	0	2.57605	20.6863	0		72-84	0	0.000238523	0.0019154	0
84-96	1	2.57605	30.1451	2.57605		84-96	9.25926e-05	0.000238523	0.00279121	0.000238523
