# Supplementary material for: Influenza A(H5N1) shedding in air corresponds to transmissibility in mammals
Source: Nat Microbiol. 2024 Dec 2;10(1):14–9. doi: 10.1038/s41564-024-01885-6 (PMC11726459; doi:10.1038/s41564-024-01885-6)
Supplement: Supplementary file 4 — TaqMan data of air samples per virus (40-Ct). [file 41564_2024_1885_MOESM4_ESM.xlsx]

## Sheet: Extended data Fig3A
TaqMan 40-Ct
	F1262	F1263	F1269	F1274
0-12	0	1.616	0	0
12-24	3.163	0	8.71723	5.91766
24-36	8.895	6.935	7.02085	10.1157
36-48	9.821	10.548	11.45	11.1315
48-60	10.22	9.917	11.5832	9.70756
60-72	8.704	7.17	7.68297	8.39365
72-84	5.58	5.9	3.43866	5.98995
84-96	4.81	6.549	5.80023	7.69023

## Sheet: Extended data Fig3B
TaqMan 40-Ct
	F1275	F1276	F1277	F1278		Threshold adjusted to 0.2 based on positive control Ct.
0-12	0	0	0	0
12-24	0	0	0	0
24-36	0	0	0	0
36-48	0	0	0	0
48-60	0	0	2.67786	0
60-72	5.04505	0	0	0
72-84	0.976772	1.89193	4.3444	0
84-96	1.13425	0	0	0

## Sheet: Extended data Fig3C
TaqMan 40-Ct
	F1283	F1284	F1289	F1290
0-12	0	0	0	0
12-24	0	0	0	0
24-36	0	3.00063	7.35406	7.67672
36-48	0	5.65463	8.9613	8.86506
48-60	0	3.10515	7.5159	6.50997
60-72	5.45185	0	7.51725	5.73239
72-84	6.80791	5.77762	5.99753	3.77675
84-96	4.08849	4.82219	4.80608	3.75409

## Sheet: Extended data Fig3D
TaqMan 40-Ct
	F1279	F1280	F1281	F1282		Threshold adjusted to 0.2 based on positive control Ct.
0-12	0	0	0	0
12-24	0	0	2.80597	3.01965
24-36	1.34601	4.4141	2.09941	0
35-48	1.41925	0	6.03432	0
48-60	4.49029	0	6.41854	0
60-72	6.81196	0	4.25237	0
72-84	3.42674	0	5.55093	6.77006
84-96	4.5832	0	6.39895	0

## Sheet: Extended data Fig3E
TaqMan 40-Ct
	F1285	F1286*	F1287	F1288
0-12	0	0	0	3.0778
12-24	4.43545	4.04828	0	0.953888
24-36	5.5494	5.99822	2.64297	3.0909
36-48	9.19469	4.63949	0	3.18419
48-60	9.49106	2.93942	2.30881	2.6348
60-72	7.90016	0	3.4963	0.773636
72-84	6.28258		0.848026	0
84-96	7.96028		1.82964	0
Data for F1286 for the last timepoints is missing as the animal reached humanend point at 72hpi.

## Sheet: Extended data Fig3F
TaqMan 40-Ct
	F1291	F1292	F1293	F1294
0-12	0	0	0	0
12-24	0	0	0	3.08723
24-36	0	0	3.22511	3.9409
36-48	4.09562	0	5.30543	4.96751
48-60	5.72282	0.0234261	6.01156	5.01057
60-72	0	5.3203	6.32933	4.4383
72-84	0	0	6.40036	4.16257
84-96	3.1346	4.32121	6.56276	4.13952
