# Supplementary material for: Influenza A(H5N1) shedding in air corresponds to transmissibility in mammals
Source: Nat Microbiol. 2024 Dec 2;10(1):14–9. doi: 10.1038/s41564-024-01885-6 (PMC11726459; doi:10.1038/s41564-024-01885-6)
Supplement: Supplementary file 5 — TaqMan data of air samples (40-Ct). [file 41564_2024_1885_MOESM5_ESM.xlsx]

## Sheet: Extended data Fig4
	A(H1N1pdm)				A(H5N1indo/WT)				A(H5N1polecat)				A(H5N1Indo/AT)				A(H5N1Texas)				A(H5N1bovine)
Ferret ID	F1262	F1263	F1269	F1274	F1275	F1276	F1277	F1278	F1279	F1280	F1281	F1282	F1283	F1284	F1289	F1290	F1285	F1286	F1287	F1288	F1291	F1292	F1293	F1294
24hpi	3.163	0	8.71723	5.91766	0	0	0	0	0	0	2.80597	3.01965	0	0	0	0	4.43545	4.04828	0	0.953888	0	0	0	3.08723
48hpi	9.821	10.548	11.45	11.1315	0	0	0	0	1.41925	0	6.03432	0	0	5.65463	8.9613	8.86506	9.19469	4.63949	0	3.18419	4.09562	0	5.30543	4.96751
72hpi	8.704	7.17	7.68297	8.39365	5.04505	0	0	0	6.81196	0	4.25237	0	5.45185	0	7.51725	5.73239	7.90016	0	3.4963	0.773636	0	5.3203	6.32933	4.4383
96hpi	4.81	6.549	5.80023	7.69023	1.13425	0	0	0	4.5832	0	6.39895	0	4.08849	4.82219	4.80608	3.75409	7.96028		1.82964	0	3.1346	4.32121	6.56276	4.13952
*Data for F1286 is missing as the animal reached a humanend point at 72hpi.
Values are TaqMan values 40-Ct.
