# Supplementary material for: Influenza A(H5N1) shedding in air corresponds to transmissibility in mammals
Source: Nat Microbiol. 2024 Dec 2;10(1):14–9. doi: 10.1038/s41564-024-01885-6 (PMC11726459; doi:10.1038/s41564-024-01885-6)
Supplement: Supplementary file 6 — Ferret throat swab titrations. [file 41564_2024_1885_MOESM6_ESM.xlsx]

## Sheet: Extended data Fig5A
TCID50/mL
	1dpi	2dpi	3dpi	4dpi
	Throat	Throat	Throat	Throat
F1262	5	5.25	5.25	3.25
F1263	5.5	5	4.5	3.25
F1269	4.75	2.5	2.25	1.5
F1274	5.25	4.25	1.75	2.75

## Sheet: Extended data Fig5B
TCID50/mL
	1dpi	2dpi	3dpi	4dpi
	Throat	Throat	Throat	Throat
F1275	2.25	3.75	3.75	4.5
F1276	5	3.75	1.5	2.25
F1277	3.5	2.75	2	4.25
F1278	3	3.75	2	2.5

## Sheet: Extended data Fig5C
TCID50/mL
	1dpi	2dpi	3dpi	4dpi
	Throat	Throat	Throat	Throat
F1283	3.5	2.25	2	2
F1284	2.5	2.75	3.75	3
F1289	0.75	3	0.5	0.5
F1290	1.25	0.75	0.5	0.75

## Sheet: Extended data Fig5D
TCID50/mL
	1dpi	2dpi	3dpi	4dpi
	Throat	Throat	Throat	Throat
F1279	3.75	4.75	5.5	4.25
F1280	2	4.5	5	4
F1281	2.75	3	4.5	3.75
F1282	4.5	3.5	3.25	4.75

## Sheet: Extended data Fig5E
TCID50/mL
	1dpi	2dpi	3dpi	4dpi
	Throat	Throat	Throat	Throat
F1285	5.25	4.75	4.75	4.75
F1286*	6	5.75	5.5
F1287	6.25	4.25	4.5	5.5
F1288	5.25	4.25	6.5	5.5
Data for F1286 4dpi is not avilable as the animal reached humanend point at 3dpi.

## Sheet: Extended data Fig5F
TCID50/mL
	1dpi	2dpi	3dpi	4dpi
	Throat	Throat	Throat	Throat
F1291	3.25	3.5	4.5	5.5
F1292	2	3.25	2.5	4.75
F1293	3.75	4	4.75	4
F1294	3	3.75	4	4
