# Supplementary material for: Influenza A(H5N1) shedding in air corresponds to transmissibility in mammals
Source: Nat Microbiol. 2024 Dec 2;10(1):14–9. doi: 10.1038/s41564-024-01885-6 (PMC11726459; doi:10.1038/s41564-024-01885-6)
Supplement: Supplementary file 7 — Raw data air-sample number of infectious virus particles per sample and ferret nose or throat swab titrations. TaqMan data for air samples and nose or throat swabs (40-Ct). [file 41564_2024_1885_MOESM7_ESM.xlsx]

## Sheet: Extended data Fig6A
	Infectious virus particles per air-sample	Nose TCID50/mL	Ferret ID	Virus
24hpi	1.11691	31622.8	F1262	H1N1
	1.11691	31622.8	F1263
	3.90315	10000	F1269
	1.27539	562.341	F1274			Data is missing for F1286 as the animal reached a humane end point at 72hpi.
48hpi	289.646	56234.1	F1262
	129.274	10000	F1263
	156.451	5623.41	F1269
	206.863	316.228	F1274
72hpi	3.38358	3162.28	F1262
	11.6896	5623.41	F1263
	1.27539	56.2341	F1269
	9.5027	5623.41	F1274
96hpi	1.11691	100	F1262
	5.69574	3162.28	F1263
	3.90315	3.16228	F1269
	9.5027	316.228	F1274
24hpi	0	316.228	F1275	Indo WT
	0	3162.28	F1276
	0	316.228	F1277
	0	3.16228	F1278
48hpi	0	316.228	F1275
	0	1778.28	F1276
	1.27539	3162.28	F1277
	0	316.228	F1278
72hpi	0	56.2341	F1275
	3	56.2341	F1276
	0	1778.28	F1277
	0	3.16228	F1278
96hpi	0	56.2341	F1275
	0	1778.28	F1276
	2	1778.28	F1277
	0	17.7828	F1278
24hpi	2.57605	5623.41	F1279	Polecat
	0	177.828	F1280
	0	5623.41	F1281
	0	562.341	F1282
48hpi	2.57605	100000	F1279
	0	3162.28	F1280
	5.25797	31622.8	F1281
	0	5623.41	F1282
72hpi	243	56234.1	F1279
	0	562.341	F1280
	2.57605	3162.28	F1281
	0	100	F1282
96hpi	10.2385	5623.41	F1279
	1.27539	177.828	F1280
	2.57605	3162.28	F1281
	0	1778.28	F1282
24hpi	0	5.62341	F1283	Indo airborne
	0	562.341	F1284
	0	5623.41	F1289
	0	562.341	F1290
48hpi	0	1000	F1283
	2.57605	1000	F1284
	206.863	100000	F1289
	116.078	56234.1	F1290
72hpi	2.57605	10000	F1283
	1.27539	3162.28	F1284
	9.5027	10000	F1289
	5.25797	3162.28	F1290
96hpi	1.27539	56.2341	F1283
	3.90315	3162.28	F1284
	0	3.16228	F1289
	8.05623	1778.28	F1290
24hpi	38.9655	56234.1	F1285	Texas
	9.5027	100000	F1286
	0	100000	F1287
	0	100000	F1288
48hpi	124.987	17782.8	F1285
	5.25797	100000	F1286
	1.27539	5623.41	F1287
	5.25797	17782.8	F1288
72hpi	224.633	56234.1	F1285
	0	10000	F1286
	15.6451	5623.41	F1287
	2.57605	5623.41	F1288
96hpi	83.0882	31622.8	F1285
			F1286
	2.57605	5623.41	F1287
	0	10000	F1288
24hpi	0	1000	F1291	Bovine
	0	316.228	F1292
	0	5623.41	F1293
	0	3162.28	F1294
48hpi	6.64185	31622.8	F1291
	2.57605	100	F1292
	0	1778.28	F1293
	8.05623	56234.1	F1294
72hpi	1.27539	10000	F1291
	2.57605	1000	F1292
	9.5027	5623.41	F1293
	0	10000	F1294
96hpi	1	17782.8	F1291
	2.57605	5623.41	F1292
	30.1451	3162.28	F1293
	2.57605	56234.1	F1294

## Sheet: Extended data Fig6B
	Infectious virus particles per air-sample	Throat TCID50/mL	Ferret ID	Virus
24hpi	1.11691	100000	F1262	H1N1
	1.11691	316228	F1263
	3.90315	56234.1	F1269
	1.27539	177828	F1274			Data is missing for F1286 as the animal reached a humane end point at 72hpi.
48hpi	289.646	177828	F1262
	129.274	100000	F1263
	156.451	316.228	F1269
	206.863	17782.8	F1274
72hpi	3.38358	177828	F1262
	11.6896	31622.8	F1263
	1.27539	177.828	F1269
	9.5027	56.2341	F1274
96hpi	1.11691	1778.28	F1262
	5.69574	1778.28	F1263
	3.90315	31.6228	F1269
	9.5027	562.341	F1274
24hpi	0	177.828	F1275	Indo WT
	0	100000	F1276
	0	3162.28	F1277
	0	1000	F1278
48hpi	0	5623.41	F1275
	0	5623.41	F1276
	1.27539	562.341	F1277
	0	5623.41	F1278
72hpi	0	5623.41	F1275
	3	31.6228	F1276
	0	100	F1277
	0	100	F1278
96hpi	0	31622.8	F1275
	0	177.828	F1276
	2	17782.8	F1277
	0	316.228	F1278
24hpi	2.57605	5623.41	F1279	Polecat
	0	100	F1280
	0	562.341	F1281
	0	31622.8	F1282
48hpi	2.57605	56234.1	F1279
	0	31622.8	F1280
	5.25797	1000	F1281
	0	3162.28	F1282
72hpi	243	316228	F1279
	0	100000	F1280
	2.57605	31622.8	F1281
	0	1778.28	F1282
96hpi	10.2385	17782.8	F1279
	1.27539	10000	F1280
	2.57605	5623.41	F1281
	0	56234.1	F1282
24hpi	0	3162.28	F1283	Indo airborne
	0	316.228	F1284
	0	5.62341	F1289
	0	17.7828	F1290
48hpi	0	177.828	F1283
	2.57605	562.341	F1284
	206.863	1000	F1289
	116.078	5.62341	F1290
72hpi	2.57605	100	F1283
	1.27539	5623.41	F1284
	9.5027	3.16228	F1289
	5.25797	3.16228	F1290
96hpi	1.27539	100	F1283
	3.90315	1000	F1284
	0	3.16228	F1289
	8.05623	5.62341	F1290
24hpi	38.9655	177828	F1285	Texas
	9.5027	1000000	F1286
	0	1.77828e+06	F1287
	0	177828	F1288
48hpi	124.987	56234.1	F1285
	5.25797	562341	F1286
	1.27539	17782.8	F1287
	5.25797	17782.8	F1288
72hpi	224.633	56234.1	F1285
	0	316228	F1286
	15.6451	31622.8	F1287
	2.57605	3.16228e+06	F1288
96hpi	83.0882	56234.1	F1285
			F1286
	2.57605	316228	F1287
	0	316228	F1288
24hpi	0	1778.28	F1291	Bovine
	0	100	F1292
	0	5623.41	F1293
	0	1000	F1294
48hpi	6.64185	3162.28	F1291
	2.57605	1778.28	F1292
	0	10000	F1293
	8.05623	5623.41	F1294
72hpi	1.27539	31622.8	F1291
	2.57605	316.228	F1292
	9.5027	56234.1	F1293
	0	10000	F1294
96hpi	1	316228	F1291
	2.57605	56234.1	F1292
	30.1451	10000	F1293
	2.57605	10000	F1294

## Sheet: Extended data Fig6C
	Air-samples TaqMan 40-Ct	Ferret nose swabs TaqMan 40-Ct	Ferret ID	Virus
24hpi	3.163	16.944	F1262	pH1N1
	0	17.552	F1263
	8.71723	11.396	F1269
	5.91766	15.124	F1274			Data is missing for F1286 as the animal reached a humane end point at 72hpi.
48hpi	9.821	21.855	F1262
	10.548	21.894	F1263
	11.45	21.632	F1269
	11.1315	15.166	F1274
72hpi	8.704	18.796	F1262
	7.17	18.364	F1263
	7.68297	14.819	F1269
	8.39365	17.694	F1274
96hpi	4.81	14.114	F1262
	6.549	16.13	F1263
	5.80023	8.305	F1269
	7.69023	15.59	F1274
24hpi	0	9.074	F1275	Indo WT
	0	11.766	F1276
	0	8.575	F1277
	0	4.334	F1278
48hpi	0	11.432	F1275
	0	12.679	F1276
	0	14.052	F1277
	0	9.377	F1278
72hpi	5.04505	14.027	F1275
	0	11.84	F1276
	0	17.122	F1277
	0	10.686	F1278
96hpi	1.13425	13.951	F1275
	0	16.979	F1276
	0	14.868	F1277
	0	7.085	F1278
24hpi	0	14.8973	F1279	Polecat
	0	8.99348	F1280
	2.80597	11.2541	F1281
	3.01965	9.76974	F1282
48hpi	1.41925	19.409	F1279
	0	12.1382	F1280
	6.03432	18.534	F1281
	0	11.8306	F1282
72hpi	6.81196	16.617	F1279
	0	12.1527	F1280
	4.25237	17.3181	F1281
	0	10.4614	F1282
96hpi	4.5832	20.233	F1279
	0	6.04772	F1280
	6.39895	14.8991	F1281
	0	11.1142	F1282
24hpi	0	9.0476	F1283	Indo airborne
	0	10.8946	F1284
	0	15.0996	F1289
	0	13.1147	F1290
48hpi	0	12.6587	F1283
	5.65463	14.4429	F1284
	8.9613	21.6607	F1289
	8.86506	21.7314	F1290
72hpi	5.45185	19.7942	F1283
	0	15.0473	F1284
	7.51725	21.4147	F1289
	5.73239	18.6692	F1290
96hpi	4.08849	17.0318	F1283
	4.82219	16.9097	F1284
	4.80608	8.83042	F1289
	3.75409	13.9465	F1290
24hpi	4.43545	15.6991	F1285	recTexas
	4.04828	16.0012	F1286
	0	16.8438	F1287
	0.953888	14.1541	F1288
48hpi	9.19469	18.8478	F1285
	4.63949	17.8479	F1286
	0	15.8704	F1287
	3.18419	16.9531	F1288
72hpi	7.90016	17.4116	F1285
	0	15.8458	F1286
	3.4963	14.2408	F1287
	0.773636	16.2035	F1288
96hpi	7.96028	17.9385	F1285
			F1286
	1.82964	13.6579	F1287
	0	7.00946	F1288
24hpi	0	9.592	F1291	Bovine
	0	8.63	F1292
	0	10.627	F1293
	3.08723	12.917	F1294
48hpi	4.09562	15.611	F1291
	0	10.028	F1292
	5.30543	16.12	F1293
	4.96751	18.872	F1294
72hpi	0	15.567	F1291
	5.3203	11.611	F1292
	6.32933	16.633	F1293
	4.4383	17.552	F1294
96hpi	3.1346	17.206	F1291
	4.32121	16.852	F1292
	6.56276	14.902	F1293
	4.13952	16.969	F1294

## Sheet: Extended data Fig6D
	Air-samples TaqMan 40-Ct	Ferret throat swabs TaqMan 40-Ct	Ferret ID	Virus
24hpi	3.163	20.644	F1262	pH1N1
	0	20.119	F1263
	8.71723	10.081	F1269
	5.91766	19.076	F1274			Data is missing for F1286 as the animal reached a humane end point at 72hpi.
48hpi	9.821	19.875	F1262
	10.548	19.478	F1263
	11.45	19.6	F1269
	11.1315	15.78	F1274
72hpi	8.704	19.859	F1262
	7.17	15.874	F1263
	7.68297	15.19	F1269
	8.39365	14.035	F1274
96hpi	4.81	14.429	F1262
	6.549	15.344	F1263
	5.80023	10.255	F1269
	7.69023	14.811	F1274
24hpi	0	10.7573	F1275	Indo WT
	0	16.5944	F1276
	0	13.3182	F1277
	0	11.3154	F1278
48hpi	0	14.7791	F1275
	0	16.2863	F1276
	0	9.57098	F1277
	0	15.0515	F1278
72hpi	5.04505	17.4095	F1275
	0	12.164	F1276
	0	11.0544	F1277
	0	10.8122	F1278
96hpi	1.13425	21.5918	F1275
	0	12.7374	F1276
	0	15.9985	F1277
	0	13.0651	F1278
24hpi	0	16.2322	F1279	Polecat
	0	8.46644	F1280
	2.80597	10.2714	F1281
	3.01965	18.8638	F1282
48hpi	1.41925	18.7499	F1279
	0	18.8747	F1280
	6.03432	14.6985	F1281
	0	14.7832	F1282
72hpi	6.81196	18.4614	F1279
	0	18.1172	F1280
	4.25237	18.8102	F1281
	0	12.2827	F1282
96hpi	4.5832	17.9576	F1279
	0	14.1131	F1280
	6.39895	11.9434	F1281
	0	18.3426	F1282
24hpi	0	18.2979	F1283	Indo airborne
	0	19.0765	F1284
	0	12.277	F1289
	0	11.9093	F1290
48hpi	0	16.6674	F1283
	5.65463	17.1512	F1284
	8.9613	16.7254	F1289
	8.86506	13.513	F1290
72hpi	5.45185	17.0906	F1283
	0	17.7321	F1284
	7.51725	11.0117	F1289
	5.73239	13.7636	F1290
96hpi	4.08849	16.2194	F1283
	4.82219	14.1333	F1284
	4.80608	8.74763	F1289
	3.75409	8.86642	F1290
24hpi	4.43545	17.2224	F1285	recTexas
	4.04828	15.804	F1286
	0	19.527	F1287
	0.953888	16.9815	F1288
48hpi	9.19469	15.6392	F1285
	4.63949	17.7067	F1286
	0	17.5071	F1287
	3.18419	16.8284	F1288
72hpi	7.90016	16.6198	F1285
	0	18.4624	F1286
	3.4963	18.0914	F1287
	0.773636	18.4727	F1288
96hpi	7.96028	18.5682	F1285
			F1286
	1.82964	19.6421	F1287
	0	19.0068	F1288
24hpi	0	10.076	F1291	Bovine
	0	6.133	F1292
	0	12.609	F1293
	3.08723	10.483	F1294
48hpi	4.09562	12.217	F1291
	0	9.218	F1292
	5.30543	16.756	F1293
	4.96751	15.568	F1294
72hpi	0	15.815	F1291
	5.3203	12.344	F1292
	6.32933	18.767	F1293
	4.4383	14.643	F1294
96hpi	3.1346	19.888	F1291
	4.32121	17.647	F1292
	6.56276	13.067	F1293
	4.13952	13.198	F1294
